# Supplementary material for: Scaling up a targeted exposome LC-MS/MS biomonitoring method by incorporating veterinary drugs and pesticides
Source: Anal Bioanal Chem. 2024 Jun 28;416(19):4369–82. doi: 10.1007/s00216-024-05374-x (PMC11271401; doi:10.1007/s00216-024-05374-x)
Supplement: Supplementary file 1 — Supplementary file1 (XLSX 66.5 KB) [file 216_2024_5374_MOESM1_ESM.xlsx]

## Sheet: Table S1.1
	Table S1.2. Chemical information of VDs/antibiotics, pesticides and their internal standards with CAS, supplier company and chemcial purity (%)
	Veterinary drugs (VDs)/antbiotics	Name	CAS	Catalogue number	Supplier company	Batch number	Purity %
	β-lactams	Amoxicillin tridydrate (Amox)	61336-70-7	31586	Sigma Aldrich	BCCD7558	99.5
		Ampicillin (Ampi)	69-53-4	59349	Sigma Aldrich		100
		Cefaclor (Cefac)	53994-73-3	C6895	Sigma Aldrich		99.7
	Tetracyclines	Chlorotetracycline hydrochloride (CTC)	64-72-2	46133	Sigma Aldrich Supelco	BCCG5799	93
		Oxytetracycline hydrochloride (OTC)	2058-46-0	O5875	Sigma Aldrich Supelco		95
		Tetracycline hydrochloride (TC)	64-75-5	31741	Sigma Aldrich Supelco	BCCC9767	97.7
		Doxycline Hyclate (DOX)	24390-14-5	33429	Sigma Aldrich Supelco	BCCF3190	97.1
	Sulfonamides	Sulfadimethoxine (Sulf-DM)	122-11-2	46794	Sigma Aldrich Supelco	BCCC4132	99.6
		Sulfadiazine (Sulf-DZ)	68-35-9	35033	Sigma Aldrich Supelco	BCCB6548	99.7
		Sulfamethazine (Sulf-M)	57-68-1	46802	Sigma Aldrich Supelco	BCCF3283	99.6
		Sulfamethoxazole (Sulf-X)	723-46-6	31737	Sigma Aldrich Supelco	BCBW0070	99.8
		Trimethoprim (Trim)	738-70-5	46984	Sigma Aldrich Supelco	BCCG0115	99.5
	Fluoroquilonones	Ciprofloxacin (Cipro)	85721-33-1	33434	Sigma Aldrich Supelco	BCCB3677	98.6
		Danofloxacin (Danof)	112398-08-0	33700	Sigma Aldrich Supelco	BCCD0344	99.6
		Enrofloxacin (Enro)	93106-60-6	33699	Sigma Aldrich Supelco	BCBZ6597	99.8
		Lomefloxacin hydrochloride (Lomef)	98079-52-8	L2906	Sigma Aldrich		99.8
		Norfloxacin (Norf)	70458-96-7	33899	Sigma Aldrich Supelco	BCBW5135	99.7
		Pefloxacin mesylate dihydrate (Peflox)	149676-40-4	P0106	Sigma Aldrich		100
	Macrolides	Clarithromycin (Clari)	81103-11-9	A3487	Sigma Aldrich Supelco		98.4
		Erythromycin A hydrate (Ery)	207291-29-0	46256	Sigma Aldrich Supelco	BCCB8689	96.4
		Roxithromycin (Roxi)	80214-83-1	R4393	Sigma Aldrich		95.3
		Tylosin tartrate (Tylo)		33847	Sigma Aldrich Supelco	BCCF5966	85.9
	Amphenicols and Others	Chloramphenicol (Chloram)	56-75-7	31667	Sigma Aldrich Supelco	BCCF2209	99.5
		Florfenicol (Florf)	73231-34-2	F405750	Toronto Research Chemicals		99.5
		Fluconazole (Fluco)	86386-73-4	PHR1160	Sigma Aldrich Supelco		95
	Pesticides	Name	CAS	Catalogue number	Supplier	Batch number	Purity %
	Pesticides	N-(6-CHLORO-3-PYRIDYMETHYL)-N-CYANO-N-METHYLACETAMIDINE (ATMP)	160430-64-8	33674	Sigma Aldrich	BCCG5809	99.9
		Atrazine (ATZ)	1912-24-9	45330	Sigma Aldrich	BCCH0564	99.1
		Dimethoate (DMT)	60-51-5	45449	Sigma Aldrich	BCCF3993	99.4
		Imidacloprid (IDC)	138261-41-3	37894	Sigma Aldrich	BCCD6887	99.7
		Malathion (MATH)	121-75-5	36143	Sigma Aldrich	BCCF5707	99.5
		Coumaphous (CMHC)	56-72-4	45403	Sigma Aldrich	BCCH8788	99.3
		Fipronil (FIPL)	120068-37-3	46451	Sigma Aldrich	BCCG7159	98.8
	Pesticide metabolites	N,N dimethylbenzamid (DBM/DEET)	611-74-5	276170	Sigma Aldrich		99.5
		2-isopropyl-4-methyl-6-hydroxypyrimidine (IMPy)	2814-20-2	BL3H160BA998	Sigma Aldrich-BLD Pharmatech		99.9
		3,5.6-Trichloro-2-pyrinidol (TCPy)	6515-38-4	33972	Sigma Aldrich	BCCG0141	99.5
		2,4 Dichlorphenoxyacetic acid (2,4 D)	94-75-7	31518	Sigma Aldrich	BCCG0365	98.8
		3 phenoxybenyoic acid (3-PBA)	3739-38-6	34535	Sigma Aldrich	BCCG0633	98.2
		p-nitrophenol(PNP)	100-02-7	35836	Sigma Aldrich	BCCG6799	100
		Diethyl dithiophosphate (DEDTP)	298-06-6	D444340	Sigma Aldrich		99.2
		Diethyl thiophosphate potassium salt (DETP)	5871-17-0	D445254	Sigma Aldrich		98
		Malathion dicarboxylic acid (MDA)	1190-28-9	34545	Sigma Aldrich	BCCD9389	99.2
	Internal Standards (ISTDs)	Name	CAS	Catalogue number	Supplier	Batch number	Purity %
	VDs and Pesticides	3 phenoxybenzoic acid (3-PBA)-13C6	1793055-05-6	34535	Sigma Aldrich		99.5
		Florfenicol (Florf)-D3	2213400-85-0	F405751	Toronto Research Chemicals	1-JMS-97-2	98
		Chloramphenicol (Chloram)-D5	202480-68-0	TRC-C325033	Toronto Research Chemicals	2-MDM-41-3	99.81
		Ciprofloxacin (Cipro)-Cipro-D8	1130050-35-9	C482501	Toronto Research Chemicals	7-SNM-135-1	99.57
		Enrofloxacin (Enro)-D5	1173021-92-5	E557802	Toronto Research Chemicals	1-RGP-43-2	99.6
		Erythromycin A hydrate (Ery)-D3	959119-26-7	E64994	Toronto Research Chemicals	2-RGP-47-1	96.4
		Sulfadiazine (Sulf-DZ)-13C6	1189426-16-1	S699052	Toronto Research Chemicals	19-THT-136-1	99.7
		Sulfamethoxazole (Sulf-X)-D4	1020719-86-1	S699087	Toronto Research Chemicals	1-WAI-94-1	99.9
		Tetracycline hydrochloride (TC)-D6	60-54-8	T291402	Toronto Research Chemicals	7-WJS-47-1	94.81
		Trimethoprim (Trim)-D3	1189923-38-3	T795618	Toronto Research Chemicals	2-DDR-165-6	98.54

## Sheet: Table S 1.2
	Table S1.2. Chemical information of the xenobiotics included in the original method (Jamnik et al., 2022) and their internal standards with their CAS and supplier company
	Xenobiotics (Jamnik et al., 2022)	CAS	Catalogue number	Supplier company	Lot number
	Plasticizer/Plastic Components
	Bisphenol A (BPA)	80-05-07	239658	Sigma Aldrich	MKBS0991V
	Bisphenol AF (BPAF)	1478-61-1	90477	Sigma Aldrich	BCBV2156
	Bisphenol B (BPB)	77-40-7	50877	Sigma Aldrich	BCBS0967
	Bisphenol C (BPC)	79-97-0	68118	Sigma Aldrich	BCBV2464
	Bisphenol F (BPF)	620-92-8	51453	Sigma Aldrich	BCBT7018
	Bisphenol S (BPS)	80-09-1	43034	Sigma Aldrich	BCBV2462
	Mono-n-butyl phthalate (MBP)	131-70-4	30751	Sigma Aldrich	BCBT4836
	Mono-2-ethylhexyl phthalate (MEHP)	4376-20-9	796832	Sigma Aldrich	MKCD4270
	N-butylbenzenesulfonamide	3622-84-2	B90653	Sigma Aldrich	MKCD8065
	Benzylbutylphthalate (BenzButPht)	85-68-7	442503	Sigma Aldrich	LC26422V
	Dibutylphthalate (DiButPht)	84-74-2	18281	Sigma Aldrich	BCBV9940
	Tetrabrombisphenol A (TBPA)	79-94-7	11223	Sigma Aldrich	BCBW5493
	Perfluorinated Alkylated Substances
	Perfluoroctanoic acid (PFOA)	335-67-1	171468	Sigma Aldrich	MKCC6736
	Perfluoroctanesulfonic acid (PFOS)	1763-23-1	33607	Sigma Aldrich	BCBW0899
	Industrial Side Products and Pesticides
	2-naphthol	135-19-3	185507	Sigma Aldrich	BCBV0179
	Methiocarb	2032-65-7	36152	Sigma Aldrich	SZBF106XV
	Prochloraz	67747-09-5	45631	Sigma Aldrich	BCBW4694
	2-tert-Butylphenol (2-tert-But)	88-18-6	B99405	Sigma Aldrich	SHBD7123V
	4-octylphenol (4-OP)	1806-26-4	384445	Sigma Aldrich	MKBW6803V
	4-tert-octylphenol (4-tert-OP)	140-66-9	442858	Sigma Aldrich	LRAB8559
	Fenarimol	60168-88-9	45484	Sigma Aldrich	BCBW4607
	Nonylphenol (Nonylph)	84852-15-3	46018	Sigma Aldrich	BCBT5112
	Endogenous Estrogens
	Estrone (E1)	53-16-7	46573	Sigma Aldrich	SZBE205XV
	Estradiol (E2)	50-28-2	E8875	Sigma Aldrich	SLBP6339V
	Estradiol-17-glucuronide (E2-17-GlcA)	15087-02-2	E1127	Sigma Aldrich	4856
	Estradiol-3-sulfate (E2-3-sulfate)	4999-79-5	E9505	Sigma Aldrich	067M4032V
	Estriol (E3)	50-27-1	E1253	Sigma Aldrich	115H0256
	16-epiestriol (16EpiE3)	547-81-9	E586500	Toronto Research Chemicals	29-AZC-158-2
	16-α-hydroxyestrone (16OHE1)	566-76-7	H941900	Toronto Research Chemicals	3 CGF-676
	17-epiestriol (17EpiE3)	1228-72-4	E586510	Toronto Research Chemicals	20-THT-39-2
	2-methoxy estrone (2MeOE1)	362-08-3	73532	Sigma Aldrich	BCBS2816V
	2-methoxy estradiol(2MeOE2)	362-07-2	89242	Sigma Aldrich	BCBT7859
	4-methoxy estrone (4MeOE1)	58562-33-7	M226135	Toronto Research Chemicals	1SRE-175-1
	4-methoxy estradiol (4MeOE2)	26788-23-8	M262630	Toronto Research Chemicals	4-YKZ-7-1
	2-hydroxy estradiol (2OHE2)	362-05-0	H941890	Toronto Research Chemicals	5-SBT 161-4
	4-hydroxy estrone (4OHE1)	3131-23-5	H941950	Toronto Research Chemicals	5KH 128-1
	Phytoestrogens and Metabolites
	8-prenylnaringenin (8-Pn)	53846-50-7	75119	Sigma Aldrich	BCBR2514V
	Coumestrol	479-13-0	BML-S180-0005	Enzo Life sciences	11071708
	Daidzein	486-66-8	D7802	Sigma Aldrich	013M4027V
	Enterodiol	80226-00-2	45198	Sigma Aldrich	BCBT3858
	Enterolactone	78473-71-9	45199	Sigma Aldrich	BCBT6193
	Equol	94105-90-5	13184	Cayman Chemical Company	0433202-6
	Formononetin	485-72-3	94334	Sigma Aldrich	BCBT8620
	Genistein	446-72-0	1097	Extrasynthese	Batch24ID: 0421/0
	Glycitein	40957-83-3	G635400	Toronto Research Chemicals	4-GRS-54-1
	Isoxanthohumol	70872-29-6	1367S	Extrasynthese	Batch01ID: 1020/0
	Matairesinol	580-72-3	40043	Sigma Aldrich	BCBW3093
	Resveratrol	501-36-0	R5010	Sigma Aldrich	SLBC6832V
	Xanthohumol	569-83-5	13496S	Extrasynthese	Batch03ID: 0524/0
	Mycoestrogens and Metabolites
	Alternariol	641-38-3	A575760	Sigma Aldrich
	Alternariol monomethyl ether (AME)	26894-49-5	A575770	Toronto Research Chemicals	10-CGS-13-1
	α-zearalanol (α-ZAL)	26538-44-3		Sigma Aldrich
	β-zearalanol (β-ZAL)	42422-68-4		Sigma Aldrich
	α-zearalenol (α-ZEL)	36455-72-8	S0242	Romer Labs	L14424Z
	β-zearalenol (β-ZEL)	71030-11-0	S0243	Romer Labs	L15241D
	α-zearalenol-14-glucuronide (α-ZEL-14-GlcA)	Synthesized at the Technical University of Vienna and kindly provided by Dr. Mikula
	β-zearalenol-14-glucuronide (β-ZEL-14-GlcA)	Synthesized at the Technical University of Vienna and kindly provided by Dr. Mikula
	Zearalanone (ZAN)	5975-78-0		Sigma Aldrich
	Zearalenone (ZEN)	17924-92-4	1009	Romer Labs	S13114Z
	Zearalenone-14-glucuronide (ZEN-14-GlcA)	Synthesized at the Technical University of Vienna and kindly provided by Dr. Mikula
	Zearalenone-14-sulfate (ZEN-14-sulfate)	Gift from Prof. Berthiller from the University of Natural Resources and Life Sciences Vienna
	Personal Care Product Ingredients, Pharmaceuticals and Metabolites
	Benzophenone 1	131-56-6	126217	Sigma Aldrich	BCBN3480V
	Benzophenone 2	131-55-5	T16403	Sigma Aldrich	MKBN6515V
	Benzylparaben (BenzPara)	94-18-8	7389	Sigma Aldrich	BCBR26688V
	Butylparaben (ButylPara)	94-26-8	PHR1022	Sigma Aldrich	LRAB3701
	Ethylparaben (EthylPara)	120-47-8	PHR1011	Sigma Aldrich	LRAB3628
	Isobutylparaben (IsobutPara)	4247-02-3	715077	Sigma Aldrich	23283
	Methylparaben (MethylPara)	99-76-3	47889	Sigma Aldrich	LRAB6911
	Propylparaben (PropylPara)	94-13-3	PHR1010	Sigma Aldrich	LRAB2246
	Ethinylestradiol (EthinylE)	57-63-6	E685100	Toronto Research Chemicals	1-TIM-118-1
	3-benzylidencamphor (3-BC)	15087-24-8	91556	Sigma Aldrich	BCBT9983
	4-methylbenzylidencamphor (4-BC)	36861-47-9	61547	Sigma Aldrich	BCBS7570V
	Octyl methoxycinnamate (OMC)	5466-77-3	55529	Sigma Aldrich	BCBQ5953V
	p-hydroxybenzoic acid (pOHBA)	99-96-7	H5376	Sigma Aldrich	090K8911
	Triclosan	3380-34-5	93453	Sigma Aldrich	BCBS1844
	Phytotoxins
	Anisodamine	55869-99-3	SML0252	Sigma Aldrich	49069
	Aristolochic acid I (AAI)	313-67-7	A771300	Toronto Research Chemicals	1-JLW-39-1
	Aristolactam I (AI)	13395-02-3	A771200	Toronto Research Chemicals	1-AKS-87-1
	Jacobine	6870-67-3	6219.88	PhytoPlan	18101105
	Jacobine-N-oxide	38710-25-7	6222.96	PhytoPlan	19010306
	Riddelliin	23246-96-0	6312.98	PhytoPlan	17100501
	Riddelliin-N-oxide	75056-11-0	6313.97	PhytoPlan	17100601
	Scopolamine	51-34-3	S200005	Toronto Research Chemicals	11-DPM-182-2
	Disinfection By-Products
	Dibromoacetic acid	631-64-1	442551	Sigma Aldrich	LRAC3539
	Dichloroacetic acid	79-43-6	36545	Sigma Aldrich	BCBW5201
	Food Processing By-Products
	Acrylamide	79-06-1	A191300	Toronto Research Chemicals	8-ABY-165-1
	5-Hydroxymethylfurfural (HMF)	67-47-0	W501808	Sigma Aldrich	STBJ7088
	5-Hydroxymethyl-2-furanoic acid (HMFA)	6338-41-6	H947020	Toronto Research Chemicals	2-JMO-50-1
	N-Nitrosodimethylamine (NDMA)	62-75-9	CRM40059	Sigma Aldrich	LRAC5069
	PhIP	105650-23-5	A617000	Toronto Research Chemicals	7-RCD-119-3
	Air Pollutants
	Cotinine	486-56-6	74003	Sigma Aldrich	BCCC4550
	Trans-3-hydroxy-cotinine (t3OHCot)	34834-67-8	H924500	Toronto Research Chemicals	2-WHH-123-9
	1-Hydroxypyrene (1OHPyrene)	5315-79-7	H952700	Toronto Research Chemicals	8-BHW-120-2
	3-Hydroxy-phenanthrene (3OHPhen)	605-87-8	P295010	Toronto Research Chemicals	3-GRS-168-1
	Internal Standards (ISTDs)	CAS	Catalogue number	Supplier company	Lot number
	Estradiol (E2)-13C3	1261254-48-1	719552	Sigma Aldrich	MBBC4575
	Genistein-D4	187960-08-3	D-6282	CDN Isotopes	k-457
	Butylparaben (ButylPara)-13C6		32125	Sigma Aldrich	BCBT7363
	Ethylparaben (EhthylPara-13C6		32125	Sigma Aldrich	BCBT7363
	Methylparaben (MethylPara)-13C6			Sigma Aldrich
	Propylparaben (PropylPara)-13C6		32125	Sigma Aldrich	BCBT7363
	Mono-2-ethylhexyl phthalate (MEHP)-13C2		CLM-4584-MT-1.2	Cambridge Isotope Laboratories	SDHC-027
	Mono-n-butyl phthalate (MBP)-13C2		CLM-4590-MT-1.2	Cambridge Isotope Laboratories	SDIC-008
	Zearalenone (ZEN)-13C18			Romer Labs
	p-Hydroxybenzoic acid (pOHBA)-13C6	267399-29-5	587869	Sigma Aldrich	MBBB9644V
	Bisphenol A (BPA)-13C12	263261-85-0	720186	Sigma Aldrich	MBBB1923V
	4-tert-octylphenol (4-tert-OP)-13C6	1173020-24-0	33565	Sigma Aldrich	BCBW5639
	Perfluorooctanoic acid (PFOA)-13C8		ES-5571	Cambridge Isotope Laboratories	PR-28266
	Perfluorooctanesulfonic acid-(PFOS)-13C8		ES-5571	Cambridge Isotope Laboratories	PR-28266

## Sheet: Table S2.1
	Table S2.1. Calibration concentrations of the newly integrated VDs/antibiotics and pesticides (ng/mL). For salts, the concentrations are calculated for the parent compounds.
	VDs/antibiotics and pesticides	Cal 0.03	Cal 0.1	Cal 0.3	Cal 1	Cal 3	Cal 10	Cal 30	Cal 100
1	Acetamiprid (ATMP)	0.000166667	0.0005	0.00166667	0.005	0.015	0.05	0.15	0.5
2	Atrazine (ATZ)	0.01	0.03	0.1	0.3	0.9	3	9	30
3	Dimethoate (DMT)	8.33333e-05	0.00025	0.000833333	0.0025	0.0075	0.025	0.075	0.25
4	Fluconazole (Fluco)	0.001	0.003	0.01	0.03	0.09	0.3	0.9	3
5	Malathion (MATH)	0.001	0.003	0.01	0.03	0.09	0.3	0.9	3
6	N,N dimethylbenyamid (DBM)	0.001	0.003	0.01	0.03	0.09	0.3	0.9	3
7	Ampicillin (Ampi)	0.00333333	0.01	0.0333333	0.1	0.3	1	3	10
8	Clarithromycin (Clari)	0.03	0.09	0.3	0.9	2.7	9	27	90
9	Erythromycin A hydrate (Ery)	0.0333333	0.1	0.333333	1	3	10	30	100
10	Sulfadiazine (Sulf-DZ)	0.001	0.003	0.01	0.03	0.09	0.3	0.9	3
11	Sulfamethazine (Sulf-M)	0.001	0.003	0.01	0.03	0.09	0.3	0.9	3
12	Sulfamethoxazole (Sulf-X)	0.001	0.003	0.01	0.03	0.09	0.3	0.9	3
13	Trimethoprim (Trim)	0.01	0.03	0.1	0.3	0.9	3	9	30
14	2,4 Dichlorphenoxzacetic acid (2,4 D)	0.01	0.03	0.1	0.3	0.9	3	9	30
15	p-nitrophenol(PNP)	0.09	0.27	0.9	2.7	8.1	27	81	270
16	Chloramphenicol (Chloram)	0.01	0.03	0.1	0.3	0.9	3	9	30
17	Diethyl dithiophosphate (DEDTP)	0.03	0.09	0.3	0.9	2.7	9	27	90
18	Diethyl thiophosphate (DETP)	0.01	0.03	0.1	0.3	0.9	3	9	30
19	2-isopropyl-4-methyl-6-hydroxypyrimidine (IMPy)	0.01	0.03	0.1	0.3	0.9	3	9	30
20	Malathion dicarboxylic acid (MDA)	0.03	0.09	0.3	0.9	2.7	9	27	90
21	Roxithromycin (Roxi)	0.09	0.27	0.9	2.7	8.1	27	81	270
22	3 phenoxybenyoic acid (3-PBA)	0.01	0.03	0.1	0.3	0.9	3	9	30
23	Cefaclor (Cefac)	0.0333333	0.1	0.333333	1	3	10	30	100
24	Chlorotetracycline hydrochloride (CTC)	0.333333	1	3.33333	10	30	100	300	1000
25	Enrofloxacin (Enro)	0.166667	0.5	1.66667	5	15	50	150	500
26	Imidacloprid (IDC)	0.00333333	0.01	0.0333333	0.1	0.3	1	3	10
27	Sulfadimethoxine (Sulf-DM)	0.00333333	0.01	0.0333333	0.1	0.3	1	3	10
28	3,5.6-Trichloro-2-pyrinidol (TCPy)	0.333333	1	3.33333	10	30	100	300	1000
29	Tylosin tartrate (Tylo)	0.1	0.3	1	3	9	30	90	300
30	Fipronil (FIPL)	0.1	0.3	1	3	9	30	90	300
31	Florfenicol (Florf)	0.3	0.9	3	9	27	90	270	900
32	Oxytetracycline hydrochloride (OTC)	0.1	0.3	1	3	9	30	90	300
33	Amoxicillin tridydrate (Amox)	0.2	0.6	2	6	18	60	180	600
34	Danofloxacin (Danof)	0.0666667	0.2	0.666667	2	6	20	60	200
35	Doxycline hyclate (DOX)	0.2	0.6	2	6	18	60	180	600
36	Lomefloxacin hydrochloride (Lomef)	0.2	0.6	2	6	18	60	180	600
37	Pefloxacin mesylate dihydrate (Peflox)	0.2	0.6	2	6	18	60	180	600
38	Ciprofloxacin (Cipro)	0.4	1.2	4	12	36	120	360	1200
39	Norfloxacin (Norf)	0.4	1.2	4	12	36	120	360	1200
40	Tetracycline hydrochloride (TC)	0.2	0.6	2	6	18	60	180	600
41	Coumaphous (CouMPos)	0.00333333	0.01	0.0333333	0.1	0.3	1	3	10

## Sheet: Table S2.2
	Table S2.2. Calibration concentrations of the xenobiotics that have been included in the method before according to Jamnik et al. (2022) with their respective concentrations (ng/mL).
	All xenobiotics (Jamnik et al., 2022)	Cal 0.03	Cal 0.1	Cal 0.3	Cal 1	Cal 3	Cal 10	Cal 30	Cal 100
	Plasticizer/Plastic Components
	Bisphenol A (BPA)	0.003	0.01	0.03	0.1	0.3	1	3	10
	Bisphenol AF (BPAF)	0.0015	0.005	0.015	0.05	0.15	0.5	1.5	5
	Bisphenol B (BPB)	0.0003	0.001	0.003	0.01	0.03	0.1	0.3	1
	Bisphenol C (BPC)	0.006	0.02	0.06	0.2	0.6	2	6	20
	Bisphenol F (BPF)	0.0015	0.005	0.015	0.05	0.15	0.5	1.5	5
	Bisphenol S (BPS)	6e-05	0.0002	0.0006	0.002	0.006	0.02	0.06	0.2
	Mono-n-butyl phthalate (MBP)	0.015	0.05	0.15	0.5	1.5	5	15	50
	Mono-2-ethylhexyl phthalate (MEHP)	0.0045	0.015	0.045	0.15	0.45	1.5	4.5	15
	N-butylbenzenesulfonamide	0.03	0.1	0.3	1	3	10	30	100
	Benzylbutylphthalate (BenzButPht)	0.0075	0.025	0.075	0.25	0.75	2.5	7.5	25
	Dibutylphthalate (DiButPht)	0.15	0.5	1.5	5	15	50	150	500
	Tetrabrombisphenol A (TBPA)	0.003	0.01	0.03	0.1	0.3	1	3	10
	Perfluorinated Alkylated Substances
	Perfluoroctanoic acid (PFOA)	0.00045	0.0015	0.0045	0.015	0.045	0.15	0.45	1.5
	Perfluoroctanesulfonic acid (PFOS)	0.00045	0.0015	0.0045	0.015	0.045	0.15	0.45	1.5
	Industrial Side Products and Pesticides	0	0	0
	2-naphthol	0.0009	0.003	0.009	0.03	0.09	0.3	0.9	3
	Methiocarb	0.00015	0.0005	0.0015	0.005	0.015	0.05	0.15	0.5
	Prochloraz	1.5e-05	5e-05	0.00015	0.0005	0.0015	0.005	0.015	0.05
	2-tert-Butylphenol (2-tert-But)	1.5	5	15	50	150	500	1500	5000
	4-octylphenol (4-OP)	0.3	1	3	10	30	100	300	1000
	4-tert-octylphenol (4-tert-OP)	0.045	0.15	0.45	1.5	4.5	15	45	150
	Fenarimol	9e-05	0.0003	0.0009	0.003	0.009	0.03	0.09	0.3
	Nonylphenol (Nonylph)	0.075	0.25	0.75	2.5	7.5	25	75	250
	Endogenous Estrogens
	Estrone (E1)	9e-05	0.0003	0.0009	0.003	0.009	0.03	0.09	0.3
	Estradiol (E2)	0.0009	0.003	0.009	0.03	0.09	0.3	0.9	3
	Estradiol-17-glucuronide (E2-17-GlcA)	0.0015	0.005	0.015	0.05	0.15	0.5	1.5	5
	Estradiol-3-sulfate (E2-3-sulfate)	0.00045	0.0015	0.0045	0.015	0.045	0.15	0.45	1.5
	Estriol (E3)	0.0009	0.003	0.009	0.03	0.09	0.3	0.9	3
	16-epiestriol (16EpiE3)	0.003	0.01	0.03	0.1	0.3	1	3	10
	16-α-hydroxyestrone (16OHE1)	0.00045	0.0015	0.0045	0.015	0.045	0.15	0.45	1.5
	17-epiestriol (17EpiE3)	0.003	0.01	0.03	0.1	0.3	1	3	10
	2-methoxy estrone (2MeOE1)	0.00075	0.0025	0.0075	0.025	0.075	0.25	0.75	2.5
	2-methoxy estradiol(2MeOE2)	0.0006	0.002	0.006	0.02	0.06	0.2	0.6	2
	4-methoxy estrone (4MeOE1)	0.00015	0.0005	0.0015	0.005	0.015	0.05	0.15	0.5
	4-methoxy estradiol (4MeOE2)	0.0003	0.001	0.003	0.01	0.03	0.1	0.3	1
	2-hydroxy estradiol (2OHE2)	0.003	0.01	0.03	0.1	0.3	1	3	10
	4-hydroxy estrone (4OHE1)	0.00015	0.0005	0.0015	0.005	0.015	0.05	0.15	0.5
	Phytoestrogens and Metabolites
	8-prenylnaringenin (8-Pn)	0.0009	0.003	0.009	0.03	0.09	0.3	0.9	3
	Coumestrol	0.00015	0.0005	0.0015	0.005	0.015	0.05	0.15	0.5
	Daidzein	0.00015	0.0005	0.0015	0.005	0.015	0.05	0.15	0.5
	Enterodiol	0.00015	0.0005	0.0015	0.005	0.015	0.05	0.15	0.5
	Enterolactone	0.006	0.02	0.06	0.2	0.6	2	6	20
	Equol	0.0006	0.002	0.006	0.02	0.06	0.2	0.6	2
	Formononetin	7.5e-05	0.00025	0.00075	0.0025	0.0075	0.025	0.075	0.25
	Genistein	0.00015	0.0005	0.0015	0.005	0.015	0.05	0.15	0.5
	Glycitein	0.00015	0.0005	0.0015	0.005	0.015	0.05	0.15	0.5
	Isoxanthohumol	3e-05	0.0001	0.0003	0.001	0.003	0.01	0.03	0.1
	Matairesinol	0.0015	0.005	0.015	0.05	0.15	0.5	1.5	5
	Resveratrol	0.045	0.15	0.45	1.5	4.5	15	45	150
	Xanthohumol	0.003	0.01	0.03	0.1	0.3	1	3	10
	Mycoestrogens and Metabolites
	Alternariol	0.003	0.01	0.03	0.1	0.3	1	3	10
	Alternariol monomethyl ether (AME)	0.00015	0.0005	0.0015	0.005	0.015	0.05	0.15	0.5
	α-zearalanol (α-ZAL)	0.0015	0.005	0.015	0.05	0.15	0.5	1.5	5
	β-zearalanol (β-ZAL)	0.0015	0.005	0.015	0.05	0.15	0.5	1.5	5
	α-zearalenol (α-ZEL)	6e-05	0.0002	0.0006	0.002	0.006	0.02	0.06	0.2
	β-zearalenol (β-ZEL)	0.003	0.01	0.03	0.1	0.3	1	3	10
	α-zearalenol-14-glucuronide (α-ZEL-14-GlcA)	0.00045	0.0015	0.0045	0.015	0.045	0.15	0.45	1.5
	β-zearalenol-14-glucuronide (β-ZEL-14-GlcA)	0.00045	0.0015	0.0045	0.015	0.045	0.15	0.45	1.5
	Zearalanone (ZAN)	0.0009	0.003	0.009	0.03	0.09	0.3	0.9	3
	Zearalenone (ZEN)	0.0009	0.003	0.009	0.03	0.09	0.3	0.9	3
	Zearalenone-14-glucuronide (ZEN-14-GlcA)	0.0015	0.005	0.015	0.05	0.15	0.5	1.5	5
	Zearalenone-14-sulfate (ZEN-14-sulfate)	0.00045	0.0015	0.0045	0.015	0.045	0.15	0.45	1.5
	Personal Care Product Ingredients, Pharmaceuticals and Metabolites
	Benzophenone 1	0.0006	0.002	0.006	0.02	0.06	0.2	0.6	2
	Benzophenone 2	0.00045	0.0015	0.0045	0.015	0.045	0.15	0.45	1.5
	Benzylparaben (BenzPara)	4.5e-05	0.00015	0.00045	0.0015	0.0045	0.015	0.045	0.15
	Butylparaben (ButylPara)	0.0003	0.001	0.003	0.01	0.03	0.1	0.3	1
	Ethylparaben (EthylPara)	0.0003	0.001	0.003	0.01	0.03	0.1	0.3	1
	Isobutylparaben (IsobutylPara)	0.0003	0.001	0.003	0.01	0.03	0.1	0.3	1
	Methylparaben (MethylPara)	0.00075	0.0025	0.0075	0.025	0.075	0.25	0.75	2.5
	Propylparaben (PropylPara)	0.0006	0.002	0.006	0.02	0.06	0.2	0.6	2
	Ethinylestradiol (EthinylE2)	0.003	0.01	0.03	0.1	0.3	1	3	10
	3-benzylidencamphor (3-BC)	0.45	1.5	4.5	15	45	150	450	1500
	4-methylbenzylidencamphor (4-MBC)	0.045	0.15	0.45	1.5	4.5	15	45	150
	Octyl methoxycinnamate (OMC)	0.6	2	6	20	60	200	600	2000
	p-hydroxybenzoic acid (pOHBA)	0.15	0.5	1.5	5	15	50	150	500
	Triclosan	0.003	0.01	0.03	0.1	0.3	1	3	10
	Phytotoxins
	Anisodamine	0.00015	0.0005	0.0015	0.005	0.015	0.05	0.15	0.5
	Aristolochic acid I (AAI)	0.003	0.01	0.03	0.1	0.3	1	3	10
	Aristolactam I (AI)	0.0015	0.005	0.015	0.05	0.15	0.5	1.5	5
	Jacobine	0.00075	0.0025	0.0075	0.025	0.075	0.25	0.75	2.5
	Jacobine-N-oxide	0.00015	0.0005	0.0015	0.005	0.015	0.05	0.15	0.5
	Riddelliin	0.0009	0.003	0.009	0.03	0.09	0.3	0.9	3
	Riddelliin-N-oxide	0.0006	0.002	0.006	0.02	0.06	0.2	0.6	2
	Scopolamine	4.5e-05	0.00015	0.00045	0.0015	0.0045	0.015	0.045	0.15
	Disinfection By-Products
	Dibromoacetic acid	0.045	0.15	0.45	1.5	4.5	15	45	150
	Dichloroacetic acid	0.225	0.75	2.25	7.5	22.5	75	225	750
	Food Processing By-Products
	Acrylamide	0.3	1	3	10	30	100	300	1000
	5-Hydroxymethylfurfural (HMF)	0.105	0.35	1.05	3.5	10.5	35	105	350
	5-Hydroxymethyl-2-furanoic acid (HMFA)	0.6	2	6	20	60	200	600	2000
	N-Nitrosodimethylamine (NDMA)	0.9	3	9	30	90	300	900	3000
	PhIP	0.0003	0.001	0.003	0.01	0.03	0.1	0.3	1
	Air Pollutants
	Cotinine	0.0045	0.015	0.045	0.15	0.45	1.5	4.5	15
	Trans-3-hydroxy-cotinine (t3OHCot)	0.0015	0.005	0.015	0.05	0.15	0.5	1.5	5
	1-Hydroxypyrene (1OHPyrene)	0.006	0.02	0.06	0.2	0.6	2	6	20
	3-Hydroxy-phenanthrene (3OHPhen)	0.00045	0.0015	0.0045	0.015	0.045	0.15	0.45	1.5

## Sheet: Table S3
	Table S3. Internal standards (ISTDs) used in the method with their respective concentrations (ng/mL)
	Class	Internal standards (ISTDs)	Abbr.	Concentration (ng/mL)
	VDs/antibiotics and Pesticides (n=10)	Ciprofloxacin_D8	Cipro_D8	600
		Enrofloxacin_D5	Enro_D5	60
		Tetracycline_D6	TC_D6	200
		3 phenoxybenyoic acid_13C6	3PBA_13C6	6
		Erythromycin_D3	Ery_D3	6
		Florfenicol_D3	Florf_D3	6
		Sulfadiazine_13C6	SulfDZ_13C6	0.6
		Sulfamethoxazole_D4	SulfX_D4	0.6
		Chloramphenicol_D5	Chloram_D5	0.6
		Trimethoprim_D3	Trim_D3	0.6
	From previously published method (n=14)	Estradiol_13C3	E2_IS	20
		Genistein_D4	Genistein_IS	10
		Butylparaben_13C6	ButylPara_IS	10
		Ethylparaben_13C6	EthylPara_IS	10
		Methylparaben_13C6	MethylPara_IS	10
		Propylparaben_13C6	PropylPara_IS	10
		Mono-2-ethylhexyl phthalate_13C2	MEHP_IS	40
		Mono-n-butyl phthalate_13C2	MBP_IS	40
		Zearalenone_13C18	ZEN_IS	10
		p-Hydroxybenzoic acid (pOHBA)_13C6	pOHBA_IS	600
		Bisphenol A_13C12	BPA_IS	20
		4-tert-octylphenol_13C6	4-tert-OP_IS	200
		Perfluorooctanoic acid_13C8	PFOA_IS	20
		Perfluorooctanesulfonic acid_13C8	PFOS_IS	20

## Sheet: Table S4
	Table S4. MS/MS parameters for VDs/antibiotics and pesticides (n=41) including internal standards (ISTDs) including their MRM transitions (Q1 and Q3), DP (declustering potential), CE (collision energy), CXP (collision exit potential), RT (retention time) and ion species, and additionally sub-set xenobiotics (n=16) with internal standards (ISTDs) from Jamnik T et al., (2022).
	Veterinary drugs (VDs)/antbiotics	Abbr	Name	Q1	Q3	DP (V)	CE (Da)	CXP (V)	RT (min)	Ion Species
	β-lactams	Amox	Amoxicillin tridydrate (Amox)	366	349/114	6	13/29	20/20	1.14	[M+H]+
		Ampi	Ampicillin (Ampi)	350	106/192	66	23/25	14/24	2.78	[M+H]+
		Cefac	Cefaclor (Cefac)	368	174/106	46	21/35	18/12	2.85	[M+H]+
	Tetracyclines	CTC	Chlorotetracycline hydrochloride (CTC)	479	444/461	60	31/23	28/32	5.36	[M+H]+
		OTC	Chlorotetracycline hydrochloride (CTC)	461	426/443	41	25/17	28/28	3.81	[M+H]+
		TC	Tetracycline hydrochloride (TC)	445	410/427	40	27/21	28/28	6.1	[M+H]+
		DOX	Doxycline Hyclate (Doxy)	445	428/267	40	25/47	38/8	5.18	[M+H]+
	Sulfonamides	Sulf-DM	Sulfadimethoxine (Sulf-DM)	311	156/108	6	29/39	12/12	5.25	[M+H]+
		SulfDZ	Sulfadiazine (Sulf-DZ)	251	156/108	36	21/31	16/18	3.03	[M+H]+
		Sulf-M	Sulfamethazine (Sulf-M)	279	186/124	11	25/25	22/16	3.9	[M+H]+
		Sulf-X	Sulfamethoxazole (Sulf-X)	254	156/108	51	25/33	18/8	4.37	[M+H]+
		Trim	Trimethoprim (Trim)	291	230/123	86	33/27	22/8	4.3	[M+H]+
	Fluoroquiilonones	Cipro	Ciprofloxacin (Cipro)	332	288/245	80	29/25	16/18	7	[M+H]+
		Danof	Danofloxacin (Danof)	358	340/314	101	31/25	22/24	7.5	[M+H]+
		Enro	Enrofloxacin (Enro)	360	316/245	80	27/37	20/16	8.1	[M+H]+
		Lomef	Lomefloxacin hydrochloride (Lomef)	352	308/265	80	33/23	16/22	7.5	[M+H]+
		Norf	Norfloxacin (Norf)	320	276/233	80	25/35	18/16	6.5	[M+H]+
		Peflox	Pefloxacin mesylate dihydrate (Peflox)	334	290/316	80	25/29	22/26	5	[M+H]+
	Macrolides	Clari	Clarithromycin (Clari)	748	158/590	60	35/27	20/38	10.18	[M+H]+
		Ery	Erythromycin A hydrate (Ery)	734	158/576	11	29/35	46/6	9	[M+H]+
		Roxi	Roxithromycin (Roxi)	838	680/158	126	31/41	38/38	10.69	[M+H]+
		Tylo	Tylosin tartrate (Tylo)	916	174/772	60	49/41	12/54	8.16	[M+H]+
	Amphenicols and Others	Chloram	Chloramphenicol (Chloram)	321	152/194	-5	-24/-18	-35/-15	5.03	[M-H]-
		Florf	Florfenicol (Florf)	356	185/336	-75	-14/-26	-17/-55	4.71	[M-H]-
		Fluco	Fluconazole (Fluco)	307	220/238	80	25/23	24/14	4.03	[M+H]+
	Pesticides	Abbr	Name	Q1	Q3	DP (V)	CE (Da)	CXP (V)	RT (min)	Ion Species
	Pesticides	ATMP	Acetamiprid (ATMP)	223	126/99	65	29/53	10/12	4.7	[M+H]+
		ATZ	Atrazine (ATZ)	216	174/96	81	25/33	14/12	7.67	[M+H]+
		CFs	Clorpyrifos (CFs)	352	200/97	51	27/43	16/14	15.8	[M+H]+
		CPM	Clorpyrifos-methyl (CPM)	324	125/292	41	25/23	10/18	14.98	[M+H]+
		DMT	Dimethoate (DMT)	230	199/125	25	13/29	14/8	4.56	[M+H]+
		IDC	Imidacloprid (IDC)	256	209/175	36	23/27	12/16	4.42	[M+H]+
		MATH	Malathion (MATH)	331	127/285	31	17/12	12/20	14.49	[M+H]+
		CouMPos	Coumaphous (CouMPos)	363	227/307	91	35/23	24/22	14.85	[M+H]+
		FIPL	Fipronil (FIPL)	454	437/368	106	25/39	26/22	14.7	[M+H]+
	Pesticides_metabolites	DBM	N,N dimethylbenyamid (DBM)	150	105/77	86	21/37	8/6	4.36	[M+H]+
		IMPy	2-isopropyl-4-methyl-6-hydroxypyrimidine (IMPy)	153	84/70	56	25/25	12/8	3.14	[M+H]+
		TCPy	3,5.6-Trichloro-2-pyrinidol (TCPy)	198	107/134	91	41/29	12/14	5.07	[M+H]+
		2,4 D	2,4 Dichlorphenoxzacetic acid (2,4 D)	219	161/125	-5	-16/-42	-19/-33	3.87	[M-H]-
		3PBA	3 phenoxybenyoic acid (3-PBA)	213	93/169	-45	-26/-18	-15/-9	5.29	[M-H]-
		3PNP	p-nitrophenol(PNP)	138	108/46	-5	-22/-58	-5/-19	5.1	[M-H]-
		DEDTP	Diethyl dithiophosphate (DEDTP)	185	111/156	-60	-28/-20	-17/-11	2.53	[M-H]-
		DETP	Diethyl thiophosphate (DETP)	169	95/141	-25	-24/-18	-17/-23	1.65	[M-H]-
		MDA	Malathion dicarboxylic acid (MDA)	273	141/157	-65	-14/-35	-13/-9	2.48	[M-H]-
	Internal Standards (ISTDs	Abbr	Name	Q1	Q3	DP (V)	CE (Da)	CXP (V)	RT (min)	Ion Species
	VDs and Pesticides	3PBA_13C6	3 phenoxybenzoic acid (3-PBA)-13C6	219	99	-35	-20	-13	5.29	[M-H]-
		Florf_D3	Florfenicol (Florf)-D3	359	188	-95	-26	-17	4.71	[M-H]-
		Chloram_D5	Chloramphenicol (Chloram)-D5	326	156	-70	-16	-11	4.68	[M-H]-
		Cipro_D8	Ciprofloxacin (Cipro)-Cipro-D8	340	322	121	27	22	7	[M+H]+
		Enro_D5	Enrofloxacin (Enro)-D5	365	245	100	39	39	8.1	[M+H]+
		Ery_D3	Erythromycin A hydrate (Ery)-D3	737	579	80	27	40	9	[M+H]+
		SulfDZ_13C6	Sulfadiazine (Sulf-DZ)-13C6	257	162	81	23	16	3.03	[M+H]+
		SulfX_D4	Sulfamethoxazole (Sulf-X)-D4	258	160	81	23	16	4.37	[M+H]+
		TC_D6	Tetracycline hydrochloride (TC)-D6	451	416	81	27	28	6.1	[M+H]+
		Trim_D3	Trimethoprim (Trim)-D3	294	230	111	33	18	4.3	[M+H]+
	Sub-set xenobiotics (n=16)	Abbr	Name	Q1	Q3	DP (V)	CE (Da)	CXP (V)	RT (min)	Ion Species
	Plasticizer	BPA	Bisphenol A (BPA)	226.981	133/116.9	-140	-32/-56	-17/-21	8.26	[M-H]-
		BPC	Bisphenol C (BPC)	255.044	240.2/147	-70	-26/-34	-29/-9	11.84	[M-H]-
		MBP	Mono-n-butyl phthalate (MBP)	220.994	77.2/71.1	-5	-24/-20	-5/-11	4	[M-H]-
	Endogenous Estrogens	17EpiE3	17-Epiestriol (17EpiE3)	287.093	145/143.1	-125	-52/-64	-13/-9	6.28	[M-H]-
		2MeOE2	2-Methoxy estradiol (2MeOE2)	301.089	286.1/285.2	-45	-34/-48	-17/-21	9.24	[M-H]-
	Mycotoxins	Alternariol	Alternariol	257	213/215	-110	-32/-34	-13/-13	6.87	[M-H]-
		AME	Alternariol monomethyl ether	271.1	256/228	-95	-32/-39	-13/-20	11.44	[M-H]-
		ZEN	Zearalenone (ZEN)	317.1	175/131	-75	-34/-40	-9/-9	11.73	[M-H]-
		ZEN-14-SO4	Zearalenone-14-sulfate (ZEN-14-sulfate)	397.067	316.9/175	-80	-28/-46	-23/-15	5.83	[M-H]-
	Personal Care products	Benzoph1	Benzophenone 1	213.037	91/134.9	-60	-34/-28	-11/-17	9.01	[M-H]-
		EthylPara	Ethylparaben	164.943	92.1/136.9	-30	-30/-20	-9/-15	6.03	[M-H]-
		IsobutPara	Isobutylparaben	192.995	92/135.9	-55	-32/-24	-7/-11	10.02	[M-H]-
	Phytoestrogens	Equol	Equol	241.069	120.9/118.9	-45	-18/-28	-13/-5	6.49	[M-H]-
		Mataires	Matairesinol	357.058	83/137.1	-65	-26/-30	-11/-11	6.51	[M-H]-
		Resver	Resveratrol	227.015	185/142.9	-45	-26/-30	-11/-17	5.05	[M-H]-
	Phytotoxins	Scopolamine_1	Scopolamine	304	138.1/156.2	41	25/23	16/10	3.94	[M+H]+
	Internal Standards (ISTDs)	Abbr	Name	Q1	Q3	DP (V)	CE (Da)	CXP (V)	RT (min)	Ion Species
	Xenobiotics	4-tert-OP_IS	4-tert-octylphenol-13C6	211.1	139	-15	-36	-19	15.07	[M-H]-
		ZEN_IS	Zearalenone-13C18	335.2	185.1	-110	-34	-13	11.73	[M-H]-
		ButylPara_IS	Butylparaben-13C6	199	98	-25	-32	-7	10.02	[M-H]-
		EthylPara_IS	Ethylparaben-13C6	171	97.9	-30	-30	-9	6.03	[M-H]-
		MethylPara_IS	Methylparaben-13C6	157	97.9	-35	-26	-13	4.93	[M-H]-
		pOHBA_IS	p-Hydroxybenzoic acid (pOHBA)-13C6	142.9	98.9	-5	-18	-17	1.47	[M-H]-
		PropylPara_IS	Propylparaben-13C6	185	97.9	-55	-30	-9	7.79	[M-H]-
		PFOA_IS	Perfluorooctanoic acid-13C8	420.9	375.9	-20	-18	-19	8.26	[M-H]-
		PFOS_IS	Perfluorooctanesulfonic acid-13C8	506.8	79.9	-80	-126	-37	13.26	[M-H]-
		Genistein_IS	Genistein-D4	272.9	136.9	-5	-54	-21	6.4	[M-H]-
		BPA_IS	Bisphenol A-13C12	239	139	-140	-38	-21	8.28	[M-H]-
		MBP_IS	Mono-n-butyl phthalate-13C2	225	79	-5	-24	-5	4	[M-H]-
		MEHP_IS	Mono-2-ethylhexyl phthalate-13C2	281.1	136.9	-40	-20	-9	8.4	[M-H]-

## Sheet: Table S5
	Table S5. Calibration parameters, matrix effects (signal suprression or enchancement: SSE), LOD and LOQ (ng/mL) of newly integrated LC-MS/MS biomonitoring method including VDs/antibiotics and pesticides (n=41), and subset xenobiotics (n=16)
	Veterinary drugs (VDs)	Name	Coefficient of determination (R²)	Calibration range (ng/mL)	SSE %	LOD (ng/mL)	LOQ (ng/mL)
	β-lactams	Amoxicillin tridydrate (Amox)	0.99689	0.2-600	30.7304	0.907074	3.02358
		Ampicillin (Ampi)	0.99425	0.0033-10	102.93	0.0344955	0.104532
		Cefaclor (Cefac)	0.99827	0.0333-100	89.3999	0.23	0.684994
	Tetracyclines	Chlorotetracycline hydrochloride (CTC)	0.96738	0.3333-1000	138.05	1.58277	4.79627
		Oxytetracycline hydrochloride (OTC)	0.99236	0.1-300	147.61	0.262928	0.796751
		Tetracycline hydrochloride (TC)	0.98744	0.2-600	38	0.892842	2.97614
		Doxycline Hyclate (DOX)	0.97484	0.2-600	221.547	3.40294	11.3431
	Sulfonamides	Sulfadimethoxine (Sulf-DM)	0.98452	0.0033-10	81.6042	0.0114851	0.0348033
		Sulfadiazine (Sulf-DZ)	0.99701	0.001-3	82.7858	0.0134084	0.0406316
		Sulfamethazine (Sulf-M)	0.9954	0.001-3	72.3293	0.0110874	0.0335981
		Sulfamethoxazole (Sulf-X)	0.98643	0.001-3	85.9503	0.0089364	0.02708
		Trimethoprim (Trim)	0.9973	0.01-30	96.0208	0.0190913	0.0578526
	Fluoroquinolones	Ciprofloxacin (Cipro)	0.98667	0.4-1200	104.377	3.25652	10.8551
		Danofloxacin (Danof)	0.99187	0.06-200	1146.06	0.622541	2.07514
		Enrofloxacin (Enro)	0.96645	0.1666-500	337.835	0.555083	1.68207
		Lomefloxacin hydrochloride (Lomef)	0.99233	0.6-600	160.021	2.07188	6.90625
		Norfloxacin (Norf)	0.96881	0.4-1200	542.017	3.77837	12.5946
		Pefloxacin mesylate dihydrate (Peflox)	0.98764	0.6-600	440.928	1.11145	3.70483
	Macrolides	Clarithromycin (Clari)	0.98221	0.03-90	161.394	0.0504986	0.153026
		Erythromycin A hydrate (Ery)	0.99528	0.0333-100	134.45	0.347476	1.05296
		Roxithromycin (Roxi)	0.99761	0.09-270	189.518	1.65372	5.01127
		Tylosin tartrate (Tylo)	0.98833	0.1-300	135.731	0.215955	0.654408
	Amphenicols and Others	Chloramphenicol (Chloram)	0.99744	0.01-30	97.0959	0.0831143	0.251861
		Florfenicol (Florf)	0.9406	0.3-900	119.619	2.18895	6.63319
		Fluconazole (Fluco)	0.99353	0.001-3	48.9041	0.0138238	0.0418904
	Pesticides	Name	Regression Cofficient (r²)	Range	SSE %	LOD (ng/mL)	LOQ (ng/mL)
	Pesticides	Acetamiprid (ATMP)	0.99462	0.0001-0.5	50.0416	0.00142549	0.00431968
		Atrazine (ATZ)	0.9932	0.01-30	103.324	0.0366872	0.111173
		Dimethoate (DMT)	0.99556	8.3333-0.25	82.8132	0.000256684	0.000777831
		Imidacloprid (IDC)	0.98813	0.0033-10	84.9181	0.0316209	0.0958208
		Malathion (MATH)	0.99297	0.001-3	103.146	0.0011529	0.00349365
		Coumaphous (CouMPos)	0.9556	0.0033-10	127.768	0.0855129	0.25913
		Fipronil (FIPL)	0.98688	0.1-300	136.266	3.0748	9.31758
	Pesticide metabolites	N,N dimethylbenzamid (DBM)	0.99308	0.001-3	75.0793	0.00366104	0.0110941
		2-isopropyl-4-methyl-6-hydroxypyrimidine (IMPy)	0.9917	0.01-30	22.3565	0.0446294	0.135241
		3,5.6-Trichloro-2-pyrinidol (TCPy)	0.97491	0.3333-1000	92.3065	6.33042	19.1831
		2,4 Dichlorphenoxyacetic acid (2,4 D)	0.99597	0.01-30	116.114	0.0333668	0.101111
		3 phenoxybenyoic acid (3-PBA)	0.99428	0.01-30	77.1922	0.0339412	0.102852
		p-nitrophenol(PNP)	0.99261	0.09-270	106.724	0.342261	1.03715
		Diethyl dithiophosphate (DEDTP)	0.98171	0.03-90	155.165	0.0688744	0.20871
		Diethyl thiophosphate (DETP)	0.99884	0.01-30	130.208	0.103259	0.312905
		Malathion dicarboxylic acid (MDA)	0.97938	0.03-90	95.1372	0.318124	0.964013
	Sub-set xenobiotics (n=16)	Name	Regression Cofficient (r²)	Range	SSE %	LOD (ng/mL)	LOQ (ng/mL)
	Plasticizer	Bisphenol A (BPA)	0.99385	0.003-10	95.2527	0.0388178	0.11763
		Bisphenol C (BPC)	0.99681	0.006-20	106.488	0.0346289	0.104936
		Mono-n-butyl phthalate (MBP)	0.98827	0.015-50	95.8078	0.0780065	0.236383
	Endogenous Estrogens	17-Epiestriol (17EpiE3)	0.99742	0.003-10	98.8052	0.0280046	0.0848625
		2-Methoxy estradiol (2MeOE2)	0.98841	0.0006-2	101.31	0.0103756	0.0314412
	Mycotoxins	Alternariol	0.99065	0.003-10	122.988	0.0198349	0.0601059
		Alternariol monomethyl ether (AME)	0.99673	0.0001-0.5	120.611	0.00321174	0.00973255
		Zearalenone (ZEN)	0.99755	0.0009-3	107.493	0.00480437	0.0145587
		Zearalenone-14-sulfate (ZEN-14-sulfate)	0.99712	0.0004-1.5	110.925	0.00375869	0.01139
	Personal Care products	Benzophenone 1	0.99731	0.0006-2	100.907	0.00234837	0.00711626
		Ethylparaben	0.99867	0.0003-1	105.337	0.00147257	0.00446234
		Isobutylparaben	0.99827	0.0003-1	99.3557	0.00159605	0.0048365
	Phytoestrogens	Equol	0.9982	0.0006-2	107.951	0.00366069	0.011093
		Matairesinol	0.99512	0.0015-5	101.497	0.0200534	0.0607679
		Resveratrol	0.99432	0.045-150	128.142	0.170708	0.517296
	Phytotoxins	Scopolamine	0.9528	0.0000-0.15	71.1794	0.000221964	0.000672619

## Sheet: Table S6
	Table S6. Comparative LOQs (ng/mL) of previously reported subset xenobiotics (Jamnik et al., 2022) and expanded LC-MS/MS biomonitoring method
	Subset xenobiotics	Previously reported method LOQs (ng/mL) from Jamnik et al., (2022)	Expanded HBM method LOQs (ng/mL)
	Bisphenol A (BPA)	0.21	0.11763
	Bisphenol C (BPC)	0.22	0.104936
	Mono-n-butyl phthalate (MBP)	0.34	0.236383
	17-Epiestriol (17EpiE3)	0.12	0.0848625
	2-Methoxy estradiol (2MeOE2)	0.018	0.0314412
	Alternariol	0.16	0.0601059
	Alternariol monomethyl ether (AME)	0.0077	0.00973255
	Zearalenone (ZEN)	0.025	0.0145587
	Zearalenone-14-sulfate (ZEN-14-sulfate)	0.15	0.01139
	Benzophenone 1	0.054	0.00711626
	Ethylparaben	0.0039	0.00446234
	Isobutylparaben	0.0083	0.0048365
	Equol	0.0076	0.011093
	Mataires	0.65	0.0607679
	Resveratrol	2.2	0.517296
	Scopolamine	0.0025	0.000672619

## Sheet: Table S7
	Table S7. Results of the re-evaluation of analytes reported before (Jamnik et al. 2022)
	Subset xenobiotics	LOQ	RE ± RSDR (LL) [%]	RE ± RSDR (ML) [%]	RE ± RSDR (HL) [%]	RSDr (LL/ML/HL [%])
	(Jamnik T et al., 2022)	(ng/mL)
	Bisphenol A (BPA)	0.3/1/3	85 ± 14	99 ± 7	91 ± 5	2004-07-13
	Bisphenol C (BPC)	0.6/2/6	85 ± 5	99 ± 3	93 ± 2	2002-03-05
	Mono-n-butyl phthalate (MBP)	1.5/5/15	92 ± 6	102 ± 2	92 ± 2	2002-02-06
	17-Epiestriol (17EpiE3)	0.3/1/3	93 ± 12	100 ± 4	90 ± 3	2003-04-11
	2-Methoxy estradiol (2MeOE2)	0.06/0.2/0.6	88 ± 14	101 ± 8	92 ± 5	2005-08-14
	Alternariol	0.3/1/3	85 ± 6	104 ± 4	96 ± 3	2003-04-06
	Alternariol monomethyl ether (AME)	0.015/0.05/0.15	102 ± 21	121 ± 8	114 ± 5	2006-09-21
	Zearalenone (ZEN)	0.09/0.3/0.9	92 ± 5	106 ± 5	98 ± 3	2003-05-05
	Zearalenone-14-sulfate (ZEN-14-sulfate)	0.045/0.15/0.45	92 ± 9	105 ± 5	96 ± 4	2004-05-09
	Benzophenone 1	0.06/0.2/0.6	84 ± 3	99 ± 2	90 ± 2	2002-02-03
	Ethyl paraben	0.03/0.1/0.3	89 ± 8	87 ± 6	76 ± 5	2004-05-07
	Isobutyl paraben	0.03/0.1/0.3	67 ± 7	83 ± 5	76 ± 6	2005-04-05
	Equol	0.06/0.2/0.6	85 ± 8	99 ± 4	90 ± 4	2003-04-07
	Matairesinol	0.15/0.5/1.5	92 ± 9	100 ± 4	91 ± 4	2004-04-09
	Resveratrol	4.5/15/45	88 ± 4	107 ± 2	94 ± 2	2002-02-04
	Scopolamine	0.0045/0.015/0.045	78 ± 11	93 ± 13	88 ± 5	10 / 13 / 4

## Sheet: Table S8
	Table S8. β-glucuronidase treated RE% (extraction recoveries) at two spiking levels (ML: medium level; Cal_10, HL: high level, Cal_30) in pooled urine matrices.
	Veterinary drugs/antibiotics and pesticides	RE%, Mid level (Cal 10) with β-glucuronidase (BG)	RE%, Mid level (Cal 10) without β-glucuronidase (BG),	RE%, High level (Cal 30)with β-glucuronidase (BG)	RE%, High level (Cal 30) without β-glucuronidase (BG)
	2,4 Dichlorphenoxzacetic acid (2,4 D)	106.398	74.2016	106.211	68.9111
	3 phenoxybenyoic acid (3-PBA)	94.9028	92.8965	95.6952	98.4528
	p-nitrophenol(PNP)	105.374	54.1855	102.69	50.1965
	Amoxicillin tridydrate (Amox)	84.4542	4.17164	85.3783	6.05566
	Ampicillin (Ampi)	86.2212	9.92056	83.9806	7.79757
	Acetamiprid (ATMP)	129.941	69.8489	126.679	68.1886
	Atrazine (ATZ)	59.1623	36.9079	52.7432	35.6808
	Cefaclor (Cefac)	71.7874	0.0527603	68.5197	0.0274652
	Chloramphenicol (Chloram)	107.479	61.4923	105.121	59.0505
	Ciprofloxacin (Cipro)	98.6687	93.1824	99.7961	93.8341
	Clarithromycin (Clari)	93.7493	109.756	97.1177	115.574
	Coumaphous (CouMPos)	164.258	69.748	167.792	74.679
	Chlorotetracycline hydrochloride (CTC)	32.5206	7.29861	35.1435	7.21582
	Danofloxacin (Danof)	79.1769	146.022	94.9951	176.184
	N,N dimethylbenzamid (DBM)	15.5929	32.143	5.61629	14.1971
	Diethyl dithiophosphate (DEDTP)	88.0483	66.5259	87.8964	61.4785
	Diethyl thiophosphate (DETP)	112.89	61.0608	108.39	64.0788
	Doxycline Hyclate (DOX)	79.5107	34.2522	86.6611	35.1904
	Enrofloxacin (Enro)	89.1414	43.1316	89.4943	44.7541
	Erythromycin A hydrate (Ery)	93.8263	30.5409	90.1284	31.3432
	Fipronil (FIPL)	111.056	84.2948	114.855	78.0513
	Florfenicol (Florf)	157.968	85.7612	127.478	74.6109
	Fluconazole (Fluco)	106.824	36.4012	105.641	39.0469
	Imidacloprid (IDC)	111.614	35.692	109.332	37.8967
	2-isopropyl-4-methyl-6-hydroxypyrimidine (IMPy)	82.8592	9.40388	82.791	9.42317
	Lomefloxacin hydrochloride (Lomef)	98.3305	40.5324	86.6095	38.5326
	Malathion (MATH)	11.3384	2.01205	6.81536	0.83546
	Malathion dicarboxylic acid (MDA)	125.037	89.3737	133.402	72.5327
	Norfloxacin (Norf)	99.6213	51.6358	98.8854	53.7784
	Oxytetracycline hydrochloride (OTC)	88.3195	20.7528	86.4839	20.4919
	Pefloxacin mesylate dihydrate (Peflox)	26.1805	119.05	32.0494	124.478
	Roxithromycin (Roxi)	120.624	93.3255	124.676	97.6999
	Sulfadimethoxine (Sulf-DM)	105.847	23.716	104.409	25.4526
	Sulfadiazine (Sulf-DZ)	87.4828	34.8929	88.8898	37.8239
	Sulfamethazine (Sulf-M)	93.1267	9.41546	93.9774	24.0441
	Sulfamethoxazole (Sulf-X)	89.6841	97.5057	89.5674	85.2305
	Tetracycline hydrochloride (TC)	62.0824	79.3677	47.9559	77.8221
	3,5.6-Trichloro-2-pyrinidol (TCPy)	65.5014	32.9811	76.5963	41.6314
	Trimethoprim (Trim)	104.384	108.605	99.4007	113.466
	Tylosin tartrate (Tylo)	13.2317	64.3478	8.58134	67.0034
